# Supplementary material for: Widespread Lewy body and tau accumulation in childhood and adult onset dystonia-parkinsonism cases with PLA2G6 mutations
Source: Neurobiol Aging. 2012 Apr;33(4):814–23. doi: 10.1016/j.neurobiolaging.2010.05.009 (PMC3657696; doi:10.1016/j.neurobiolaging.2010.05.009)
Supplement: Supplementary Material [file mmc1.xls]

## Sheet: Sheet1
			Case 4	Case 7
Name	Chr	Position	4383635617_R02C01.Top Alleles	4383635617_R02C02.Top Alleles	PLA2G6
rs4821738	22	36830426	AC	CC	5' to gene
rs11570734	22	36848568	GG	AA	Intron 10
rs4820315	22	36848677	AG	GG	Intron 10
rs3827354	22	36853011	GG	AA	Intron 8
rs8135937	22	36862234	AA	AA	Intron 5
rs3788535	22	36863991	AG	AA	Intron 5
rs2076112	22	36868768	GG	AA	Intron 4
rs11570645	22	36869366	AG	AA	Intron 3
rs2284060	22	36873399	AG	AA	Intron 2
rs2284063	22	36874244	AG	AA	Intron 2
rs6001027	22	36875565	AG	AA	Intron 2
rs132985	22	36893417	AA	GG	Intron 2
rs2267369	22	36895293	GG	GG	Exon 2
rs132991	22	36896277	AG	GG	Intron 1
rs738322	22	36898952	GG	AA	Intron 1
rs4821758	22	36921136	AG	AA	3' to gene
Supplementary Text 1. Illumina 610 quad analaysis of cases 4 and 7.
